# Supplementary material for: Recombinant avian metapneumovirus subtype C expressing HA protein of H9N2 avian influenza virus are stable and induce protection
Source: Front Microbiol. 2024 Dec 18;15:1513474. doi: 10.3389/fmicb.2024.1513474 (PMC11688360; doi:10.3389/fmicb.2024.1513474)
Supplement: Supplementary file 2 [file Data_Sheet_1.ZIP]

Archive with 7 entries (7 files):
- IFA-MOCK.png
- figure source data.xlsx
- IFA-EGFP-HA.png
- IFA-AMPV-EGFP.png
- ACTIN.jpg
- aMPV-F.jpg
- HA.jpg
