# Supplementary material for: Recombinant avian metapneumovirus subtype C expressing HA protein of H9N2 avian influenza virus are stable and induce protection
Source: Front Microbiol. 2024 Dec 18;15:1513474. doi: 10.3389/fmicb.2024.1513474 (PMC11688360; doi:10.3389/fmicb.2024.1513474)
Supplement: Supplementary file 2 [file Data_Sheet_1.ZIP › figure source data.xlsx]

## Sheet: Virus titers（TCID50 mL）
		hours	aMPV/C			aMPV/C-EGFP			aMPV/C-HA
		4	2.2	2	2.1	2.3	2.4	2	2.1	1.8	1.7
		8	2.5	2.4	2.8	2.4	2.5	2.4	2.2	2.3	2.4
		12	3.6	3.8	3.4	2.7	2.8	2.8	2.5	2.6	2.7
		16	3.9	3.8	3.5	3.6	3.8	3.7	3.2	3.3	3
		20	3.9	3.8	3.6	3.8	3.6	3.3	3.5	3.7	3.4
		24	4.3	4.2	4.3	4	3.9	4.2	3.8	3.6	3.9
		36	4.5	4.6	4.6	4.3	4.2	4.1	4	4.2	4.1
		48	4.7	4.5	4.4	4.6	4.5	4.4	4.2	4.5	4.4
		60	5.2	5	4.8	4.8	4.5	4.6	4.3	4.5	4.6
		72	5.3	5.4	5.6	5.1	4.9	5	4.7	4.9	5
		84	5.6	5.5	5.7	5.4	5.3	5.2	5	5.3	5.2
		96	6.3	6.1	6	5.5	5.7	5.3	5.5	5.7	5.3
		108	6.8	6.5	6.3	5.5	5.4	5.3	5.8	5.8	6
		120	6.3	6	5.7	5.3	5.2	5.1	5.4	5.2	5.5
		132	5.2	4.9	5.3	4.9	4.7	4.9	5.1	5	4.7
		144	4.1	4.3	4.1	4.8	4.3	4.1	4.5	4.5	4.2

## Sheet: Log2 aMPV Titers (Mean ± SD)
days	NC										aMPV/C										aMPV/C-HA
1	1	1	1	1.3	0.6	0.4	1.3	1.3	1.1	1.5	1.2	1.1	0.6	0.5	1.4	1.1	1.2	1.4	1.5	1.2	1.2	1.3	1.4	0.6	1.2	0.6	0.9	1	1.2	1.3
21	1.2	1.3	1.5	0.4	1.2	1.6	0.5	1.3	1.3	1.2	5.1	5.9	6.4	6.1	5.8	5.9	6.2	6.3	5.6	5.8	5.7	6.1	5.5	6.2	6.3	5.2	5.7	5.8	6.3	6.1
28	1.4	1	0.8	0.6	0.6	0.7	0.6	0.8	0.9	0.7	6.2	6.9	7.1	7.3	6.3	7.4	7.2	7.2	7.1	6.9	6.7	6.9	6.8	7.1	7.3	6.8	7.6	7.1	7.4	6.9

## Sheet: Log2 AIV HA Titers (Mean ± SD)
days	NC										aMPV/C										aMPV/C-HA
1	1	1	1	1	1	1	1	1	1	1	1	1	1	1	1	1	1	1	1	1	1	1	1	1	1	1	1	1	1	1
21	1	1	1	1	1	1	1	1	1	1	1	1	1	1	1	1	1	1	1	1	5	5	5	5	5	5	5	5	6	5
28	1	1	1	1	1	1	1	1	1	1	1	1	1	1	1	1	1	1	1	1	6	6	6	6	6	6	6	6	6	7

## Sheet: aMPV Viral titer (log10 TCID50 
days	C-										C+										aMPV/C										aMPV/C-HA
3	0	0	0	0	0	0	0	0	0	0	7.54354	7.43243	7.43234	7.54354	6.98988	6.87688	7.434	7.4324	6.98778	7.32234	6.13243	6.34242	6.34829	6.34289	6.19884	6.20932	6.1122	5.98432	6.34323	5.65324	6.13234	6.12123	6.12321	5.89842	5.98984	6.14324	5.5	5.43243	6.144	5.98543
5	0	0	0	0	0	0	0	0	0	0	6.43244	6.45335	6.54353	6.42343	6.43866	6.34243	6.32489	6.54399	6.432	6.02343	4.83934	4.89843	4.54623	4.64324	4.32342	4.55322	4.84323	4.34243	4.53324	4.34243	4.32324	4.7453	4.8	4.94232	4.21389	4.98989	5.231	4.53829	4.34872	4.89843
7	0	0	0	0	0	0	0	0	0	0	4.45899	4.43898	4.89894	4.39823	4.87785	4.78437	4.78437	4.43627	4.89843	4.34243	3.53243	3.53242	3.32894	3.89843	3.66553	3.76532	3.66773	3.23434	3.23234	3.34784	3.89342	3.12312	3.34232	3.4324	3.3325	3.34343	3.53342	3.6	3.432	3.3

## Sheet: HA Viral titer (log10 TCID50 ml
days	C-										C+										aMPV/C										aMPV/C-HA
3	0	0	0	0	0	0	0	0	0	0	5.34234	5.34243	5.43223	4.98799	5.12231	5.23132	5.2132	5.5	5.3	5.32	5.56465	5.43232	5.34223	5.32433	5.51123	5.32132	5.231	5.566	5.77	4.9878	4.43234	4.34124	4.75454	4.342	4.44454	4.54634	4.7652	4.3276	4.428	4.32323
5	0	0	0	0	0	0	0	0	0	0	4.23132	4.23123	4.33243	4.64465	4.24112	3.98787	4.2312	4.56435	4.322	4.1	4.98878	4.65465	4.34242	4.3423	4.34244	4.4654	4.6546	4.5434	4.32432	4.22131	3.211	3.53214	3.14432	3.7543	3.7645	3.24233	3.343	3.5665	3.1	3.3
7	0	0	0	0	0	0	0	0	0	0	2.43242	2.32211	2.21231	1.98798	2.32443	2.76567	2.65464	2.8766	2.67568	2.65445	2.54354	2.46354	2.432	2.4532	2.3211	2.11231	2.34243	2.43243	2.654	2.63443	1.5424	1.54453	1.653	1.67454	1.7547	1.4534	1.574	1.2	1.5754	1.344
